# Supplementary material for: Multi-Omics Identification of Genetic Alterations in Head and Neck Squamous Cell Carcinoma and Therapeutic Efficacy of HNC018 as a Novel Multi-Target Agent for c-MET/STAT3/AKT Signaling Axis
Source: Int J Mol Sci. 2023 Jun 16;24(12):10247. doi: 10.3390/ijms241210247 (PMC10299157; doi:10.3390/ijms241210247)
Supplement: Supplementary file 1 [file ijms-24-10247-s001.zip]

Archive with 1 entries (1 files):
- ijms-2415623-supplementary.pdf
